# Supplementary material for: A Novel Skeleton Compound from Streptomyces canarius SN0246: Isolation, Purification, and Structural Elucidation
Source: Microorganisms. 2026 Jun 30;14(7):1430. doi: 10.3390/microorganisms14071430 (PMC13414243; doi:10.3390/microorganisms14071430)
Supplement: Supplementary file 1 [file microorganisms-14-01430-s001.zip]

Archive with 1 entries (1 files):
- microorganisms-4383281-supplementary.pdf
